# Supplementary material for: Reframing gene essentiality in terms of adaptive flexibility
Source: BMC Syst Biol. 2018 Dec 17;12:143. doi: 10.1186/s12918-018-0653-z (PMC6296033; doi:10.1186/s12918-018-0653-z)
Supplement: Supplementary file 4 — Mutations Summary for each FP case. This file (.xlsx) contains all mutations found for each false positive case described in this study. (XLSX 52 kb) [file 12918_2018_653_MOESM4_ESM.xlsx]

## Sheet: Description
Additional File 4: Mutation summary for each False Positive case
Note: Mutation frequencies are reported as a fraction of the population containing the detected mutation (0-1.0)

## Sheet: thrA
Position	Mutation Type	Sequence Change	Gene	Details	FPS thrA A1 F1 I0 R1	FPS thrA A4 F1 I0 R1	FPS thrA A1 F5 I1 R1	FPS thrA A2 F1 I0 R1	FPS thrA A3 F1 I0 R1
2963376	DEL	1 bp deletion	mutH	coding (356/690 nt)		0.22
3080741	SNP	A->G	metK	N226S (AAC->AGC)		0.58
3080768	SNP	G->C	metK	G235A (GGC->GCC)				0.46
3208700	SNP	C->G	mug	G45R (GGG->CGG)		0.52
4118187	SNP	A->T	metJ	V46E (GTG->GAG)				0.23
4118534	SNP	T->A	metJ, metB	intergenic (-211/-66)	0.79		1

## Sheet: serB
Position	Mutation Type	Sequence Change	Gene	Details	FPS serB A1 F1 I0 R1	FPS serB A4 F1 I0 R1	FPS serB A6 F1 I0 R1	FPS serB A1 F5 I1 R1	FPS serB A5 F1 I0 R1	FPS serB A7 F1 I0 R1	FPS serB A3 F1 I0 R1	FPS serB A2 F1 I0 R1
523021	SNP	C->G	rhsD, ybbC	intergenic (+24/-16)	0.68			1
638004	MOB	IS5 (+) +4 bp	ybdR	coding (461-464/1239 nt)				1
2083568	SNP	A->C	hisL, hisG	intergenic (+41/-105)	0.67			1
2087117	SNP	G->A	hisB	D57N (GAT->AAT)				1
3263614	SNP	G->T	yhaC, garK	intergenic (+653/+370)					0.43
3263844	SNP	C->A	yhaC, garK	intergenic (+883/+140)	0.27
3975873	SNP	G->A	hisR	noncoding (5/77 nt)			0.88
3975916	SNP	T->G	hisR	noncoding (48/77 nt)							0.86
3975935	SNP	T->C	hisR	noncoding (67/77 nt)		0.92
3975940	SNP	A->G	hisR	noncoding (72/77 nt)						0.71
3975948	DEL	20 bp deletion	[leuT]									0.91

## Sheet: ptsI
Position	Mutation Type	Sequence Change	Gene	Details	FPS ptsI A1 F1 I0 R1	FPS ptsI A4 F1 I0 R1	FPS ptsI A6 F1 I0 R1	FPS ptsI A1 F5 I1 R1	FPS ptsI A5 F1 I0 R1	FPS ptsI A7 F1 I0 R1	FPS ptsI A3 F1 I0 R1
696261	SNP	A->T	nagC	C264S (TGC->AGC)						0.65
1719697	SNP	C->T	ydhF	G65S (GGC->AGC)		1			0.82
3081547	SNP	G->A	metK, galP	intergenic (+328/-96)	1	1	0.39		0.36
3081552	SNP	C->A	metK, galP	intergenic (+333/-91)				1
3081552	SNP	C->T	metK, galP	intergenic (+333/-91)					0.25
3081553	SNP	G->T	metK, galP	intergenic (+334/-90)							1
3081558	SNP	C->T	metK, galP	intergenic (+339/-85)			0.57
3479899	SNP	A->C	crp	T141P (ACG->CCG)							1
3479902	SNP	G->A	crp	G142S (GGC->AGC)					0.7
3479903	SNP	G->A	crp	G142D (GGC->GAC)			0.59
3479906	SNP	G->A	crp	R143H (CGC->CAC)		1
3479912	SNP	C->T	crp	A145V (GCA->GTA)	1			1
3480038	SNP	T->C	crp	I187T (ATT->ACT)			0.43
3899112	SNP	C->T	bglG	E272E (GAG->GAA)			0.54

## Sheet: metL
Position	Mutation Type	Sequence Change	Gene	Details	FPS metL A4 F1 I0 R1	FPS metL A2 F1 I0 R1
2859961	SNP	A->C	rpoS	L317R (CTG->CGG)	0.38	0.72
4119743	DEL	1 bp deletion	metB	coding (1144/1161 nt)	1

## Sheet: metC
Position	Mutation Type	Sequence Change	Gene	Details	FPS metC A4 F1 I0 R1	FPS metC A3 F1 I0 R1	FPS metC A2 F1 I0 R1
1693211	INS	(TAAAACGGCG)1->2	malI	coding (227/1029 nt)	0.55
1693275	SNP	G->A	malI	Q55* (CAG->TAG)			0.32
1695198	SNP	G->A	malX	Q529Q (CAG->CAA)		0.55

## Sheet: carA
Position	Mutation Type	Sequence Change	Gene	Details	FPS carA A5 F1 I0 R1	FPS carA A7 F1 I0 R1	FPS carA A3 F1 I0 R1
30801	SNP	C->A	carA, carB	intergenic (+2/-16)		0.27
30849	SNP	G->T	carB	L11L (CTG->CTT)	0.86
1909404	SNP	C->A	proQ	E130* (GAG->TAG)	1
2860625	SNP	C->A	rpoS	E96* (GAG->TAG)		0.81	0.31

## Sheet: cysK
Position	Mutation Type	Sequence Change	Gene	Details	FPS cysK A1 F1 I0 R1	FPS cysK A1 F5 I1 R1	FPS cysK A3 F1 I0 R1
3370789	SNP	C->T	sspA, rpsI	intergenic (-10/+385)			0.21

## Sheet: proA
Position	Mutation Type	Sequence Change	Gene	Details	FPS proA A1 F1 I0 R1	FPS proA A4 F1 I0 R1	FPS proA A1 F5 I1 R1	FPS proA A3 F1 I0 R1	FPS proA A2 F1 I0 R1
257181	DEL	1 bp deletion	proB	coding (1083/1104 nt)					1
3378089	MOB	IS5 (-) +4 bp	argR	coding (28-31/471 nt)			1
3482695	SNP	C->T	argD	G282D (GGT->GAT)	0.77		1
3482766	DEL	(GCC)3->2	argD	coding (772-774/1221 nt)					0.56
3483080	SNP	G->A	argD	Q154* (CAG->TAG)		0.43
3483395	SNP	C->G	argD	G49R (GGT->CGT)				0.34

## Sheet: proB
Position	Mutation Type	Sequence Change	Gene	Details	FPS proB A1 F1 I0 R1	FPS proB A4 F1 I0 R1	FPS proB A6 F1 I0 R1	FPS proB A1 F5 I1 R1	FPS proB A5 F1 I0 R1	FPS proB A7 F1 I0 R1	FPS proB A3 F1 I0 R1	FPS proB A2 F1 I0 R1
1074655	SNP	C->T	putA, putP	intergenic (-317/-106)						0.31
2556844	SNP	T->C	yffP, yffQ	intergenic (+368/-107)					0.8
4050006	SNP	A->C	glnA	F463L (TTT->TTG)			0.83			0.72
4050834	SNP	G->C	glnA	D187E (GAC->GAG)					0.86
4050860	SNP	C->A	glnA	G179C (GGT->TGT)		0.45
4050880	SNP	T->C	glnA	H172R (CAC->CGC)		0.23
4050884	SNP	C->T	glnA	G171S (GGT->AGT)	1			1
4050927	SNP	T->G	glnA	E156D (GAA->GAC)								0.86
4050952	SNP	G->A	glnA	S148F (TCC->TTC)							1
